# Supplementary material for: Glucose Transporter 9 (GLUT9) Plays an Important Role in the Placental Uric Acid Transport System
Source: Cells. 2022 Feb 11;11(4):633. doi: 10.3390/cells11040633 (PMC8870656; doi:10.3390/cells11040633)
Supplement: Supplementary file 1 [file cells-11-00633-s001.zip]

Archive with 1 entries (1 files):
- cells-1561723-supplementary.pdf
